# Supplementary material for: Comparative transcriptomic analyses of glucosinolate metabolic genes during the formation of Chinese kale seeds
Source: BMC Plant Biol. 2021 Aug 21;21:394. doi: 10.1186/s12870-021-03168-2 (PMC8380351; doi:10.1186/s12870-021-03168-2)
Supplement: Supplementary file 3 — Additional file 3: Supplemental Table 1. Glucosinolate profiles and their content in the seed and corresponding silique walls at different stages. [file 12870_2021_3168_MOESM3_ESM.xlsx]

## Sheet: Sheet1
Supplemental Table 1. Glucosinolate profiles and their content in the seed and corresponding silique wall at different stages.
GS	Individual GS	Seeds in 35 mm Silique	35 mm Silique wall	Seeds in 40-50 mm Silique	40-50 mm Silique wall	Seeds in 55-65 mm Silique	55-65 mm Silique wall	Seeds in Green Silique	Green Silique wall	Seeds in Semi-brown Silique	Semi-brown Silique wall	Seeds in Green Silique	Green Silique wall
Aliphatic GS	Glucoiberin	3.09 ± 0.42	2.33 ± 0.11	3.24 ± 0.86	2.85 ± 0.49	1.93 ± 0.32	1.88 ± 0.39	5.49 ± 0.12	1.11 ± 0.12	5.47 ± 0.25	0.40 ± 0.03	4.66 ± 0.62	0.46 ± 0.22
	Gluconapin	5.13 ± 1.09	4.61 ± 0.02	4.88 ± 1.29	5.19 ± 0.72	4.58 ± 1.18	4.12 ± 0.92	8.70 ± 0.29	1.41 ± 0.08	12.2 ± 0.32	0.47 ± 0.03	10.5 ± 1.73	0.50 ± 0.24
	Glucoerucin	0.02 ± 0.00	0.03 ± 0.00	0.03 ± 0.00	0.05 ± 0.01	0.02 ± 0.00	0.03 ± 0.00	0.08 ± 0.01	0.03 ± 0.00	0.10 ± 0.01	0.09 ± 0.00	0.07 ± 0.01	0.01 ± 0.00
	Progoitrin	0.06 ± 0.01	0.09 ± 0.01	0.03 ± 0.01	0.06 ± 0.01	0.03 ± 0.01	0.08 ± 0.01	0.05 ± 0.02	0.02 ± 0.00	0.02 ± 0.00	0.00 ± 0.00	0.02 ± 0.00	0.00 ± 0.00
Indolic GS	4-Hydroxybrassicin	0.00 ± 0.00	0.02 ± 0.00	0.05 ± 0.02	0.04 ± 0.01	0.08 ± 0.02	0.04 ± 0.00	0.90 ± 0.19	0.03 ± 0.01	0.84 ± 0.08	0.04 ± 0.01	0.64 ± 0.14	0.04 ± 0.01
	Glucobrassicin	0.43 ± 0.15	1.01 ± 0.07	0.50 ± 0.11	2.49 ± 0.43	0.87 ± 0.09	1.38 ± 0.09	1.40 ± 0.37	1.14 ± 0.20	0.09 ± 0.01	0.18 ± 0.01	0.28 ± 0.04	0.09 ± 0.01
	4-Methoxyglucobrassicin	0.00 ± 0.00	0.02 ± 0.00	0.01 ± 0.00	0.05 ± 0.00	0.01 ± 0.00	0.03 ± 0.00	0.03 ± 0.00	0.02 ± 0.00	0.02 ± 0.00	0.00 ± 0.00	0.03 ± 0.00	0.00 ± 0.00
	Neoglucobrassicin	0.15 ± 0.01	0.11 ± 0.01	0.17 ± 0.03	0.11 ± 0.00	0.14 ± 0.01	0.10 ± 0.01	0.09 ± 0.00	0.13 ± 0.01	0.09 ± 0.00	0.10 ± 0.00	0.12 ± 0.01	0.11 ± 0.01
