# Supplementary material for: Comparative transcriptomic analyses of glucosinolate metabolic genes during the formation of Chinese kale seeds
Source: BMC Plant Biol. 2021 Aug 21;21:394. doi: 10.1186/s12870-021-03168-2 (PMC8380351; doi:10.1186/s12870-021-03168-2)
Supplement: Supplementary file 4 — Additional file 4: Supplemental Table 2. GS biosynthesis and degradation related genes in Chinese kale. The value of log2 (B/A) reflects the comparison of gene expression level in B compared with the A, greater than 0 means that the gene expression level of the treatment group is up-regulated, and less than 0 means that it is down-regulated. A represents the control group, B represents the treatment group. When log2(B/A) > 2, it means significantly regulated. [file 12870_2021_3168_MOESM4_ESM.xlsx]

## Sheet: Supplemental Table 2
Supplemental Table 2 GS biosynthesis and degradation related genes in Chinese kale.
GS pathway	Gene name	Gene ID	PC FPKM	PD FPKM	SC FPKM	SD FPKM	log2Ratio（B/A）				Kegg annotation	Nr annotation
							PD/PC	SD/SC	SC/PC	SD/PD
Chain elongation	BCAT4	Bo3g073430	44.00±9.39	46.81±12.90	0.04±0.04	1.24±0.48	0.158642	5.50209	-10.3564	-5.01294	K21346|0.0|ath:AT3G19710|BCAT4	methionine aminotransferase BCAT4-like [Brassica oleracea var. oleracea]
		Bo5g113720	176.77±9.30	112.69±24.29	0.66±0.22	61.62±6.77	-0.640208	6.56049	-8.06768	-0.866991	K21346|0.0|ath:AT3G19710|BCAT4	methionine aminotransferase BCAT4 [Brassica oleracea var. oleracea]
	BAT5	Bo3g045530	25.79±4.62	12.29±2.53	0.00±0.00	2.35±0.39	-1.05792	7.58616	-11.0342	-2.3901	—	CDY51554.1|7.5e-229|BnaC03g73000D [Brassica napus]
		Bo9g094080	32.00±8.50	14.60±2.75	0.25±0.11	7.61±1.77	-1.11787	4.96257	-7.02205	-0.941601	—	probable sodium/metabolite cotransporter BASS5, chloroplastic [Brassica oleracea var. oleracea]
	MAM1	Bo00751s090	0.18±0.13	0.00±0.00	0.00±0.00	0.00±0.00	-4.11844	——	-4.19988	——	K15741|0.0|ath:AT5G23010|MAM1	methylthioalkylmalate synthase 1 [Brassica rapa]
		Bo2g102060	0.27±0.10	0.90±0.32	0.57±0.15	0.10±0.06	1.69194	-2.50433	1.0525	-3.14377	K15741|0.0|ath:AT5G23010|MAM1	methylthioalkylmalate synthase 1 [Brassica rapa]
		Bo2g161100	73.20±14.03	39.20±10.48	0.16±0.04	7.99±1.84	-0.775248	4.82978	-8.18256	-2.57753	K15741|0.0|ath:AT5G23010|MAM1	glucosinolate GS-Elong [Brassica rapa subsp. rapa]
		Bo7g098000	53.77±11.71	29.80±9.66	0.23±0.09	0.14±0.11	-0.823858	-0.726725	-7.86916	-7.77203	K15741|0.0|ath:AT5G23010|MAM1	methylthioalkylmalate synthase 2 [Raphanus sativus]
	MAM3	Bo4g183080	0.00±0.00	0.00±0.00	0.06±0.06	0.00±0.00	——	——	——	——	K15742|1e-155|ath:AT5G23020|MAM3	uncharacterized protein LOC106341829 [Brassica oleracea var. oleracea]
	IPMI	Bo4g018590	87.02±12.98	56.10±12.60	0.35±0.16	75.74±23.10	-0.614424	7.78824	-7.96733	0.435328	K21359|1e-140|ath:AT2G43100|IPMI2	3-isopropylmalate dehydratase small subunit 1 [Brassica oleracea var. oleracea]
	IPMDH	Bo2g011730	32.13±8.11	10.43±2.40	0.08±0.04	4.74±1.58	-1.6128	6.00798	-8.75674	-1.13596	K00052|0.0|ath: AT1G31180|IPMDH	3-isopropylmalate dehydrogenase 3 [Brassica oleracea var. oleracea]
		Bo2g095850	69.11±3.16	41.62±8.58	91.87±5.11	102.90±8.20	-0.714503	0.182084	0.402364	1.29895	K00052|0.0|ath: AT1G31180|IPMDH	3-isopropylmalate dehydrogenase [Brassica napus]
		Bo2g095860	2.05±0.99	0.73±0.19	1.70±0.33	1.59±0.26	-1.48101	-0.0794779	-0.282346	1.11918	K00052|3e-81|ath: AT1G31180|IPMDH	BnaA02g19650D [Brassica napus]
		Bo2g095880	0.00±0.00	0.00±0.00	8.42±8.13	0.00±0.00	——	-9.57221	9.40049	——	K00052|2e-77|ath: AT1G31180|IPMDH	3-isopropylmalate dehydrogenase 2[Brassica oleracea var. oleracea]
		Bo6g124430	24.16±2.02	18.03±1.46	48.68±2.59	31.42±1.81	-0.413242	-0.613521	1.0029	0.80262	K00052|0.0|ath: AT1G31180|IPMDH	3-isopropylmalate dehydrogenase [Brassica oleracea var. oleracea]
	BCAT3	Bo1g080200	28.43±1.04	3.93±0.62	25.35±1.74	51.33±3.21	-2.78527	0.941419	-0.205074	3.52161	K00826|0.0|ath:AT3G49680|BCAT3	BnaCnng26670D [Brassica napus]
		Bo8g078930	4.50±1.27	1.85±0.14	2.14±0.53	24.74±3.22	-1.28638	3.55229	-1.09481	3.74386	K00826|0.0|ath:AT3G49680|BCAT3	branched-chain-amino-acid aminotransferase 3 [Brassica oleracea var. oleracea]
Core structure formation	CYP79A2	Bo02541s010	0.05±0.05	0.00±0.00	0.00±0.00	0.00±0.00	——	——	——	——	K12153|2e-145|ath:AT5G05260|CYP79A2	phenylalanine N-monooxygenase-like [Brassica oleracea var. oleracea]
		Bo2g006900	0.00±0.00	0.00±0.00	0.00±0.00	0.05±0.03	——	——	——	——	K12153|0.0|ath:AT5G05260|CYP79A2	phenylalanine N-monooxygenase-like [Brassica oleracea var. oleracea]
		Bo2g139060	0.00±0.00	0.00±0.00	0.00±0.00	0.26±0.26	——	3.66559	——	3.58415	K12153|2e-145|ath:AT5G05260|CYP79A2	dihomomethionine N-hydroxylase-like [Raphanus sativus]
		Bo2g139090	0.31±0.05	0.22±0.06	0.07±0.04	0.11±0.09	-0.417999	0.665593	-2.19988	-1.11629	K12153|5e-102|ath:AT5G05260|CYP79A2	dihomomethionine N-hydroxylase-like [Brassica oleracea var. oleracea]
		Bo3g022350	0.09±0.07	0.00±0.00	10.03±6.07	0.05±0.03	-3.27044	-7.65688	6.7482	——	K12153|2e-150|ath:AT5G05260|CYP79A2	dihomomethionine N-hydroxylase [Brassica oleracea var. oleracea]
		Bo3g022420	0.00±0.00	0.00±0.00	1.95±0.54	0.05±0.05	——	-5.19574	6.02402	——	K12153|4e-32|ath:AT5G05260|CYP79A2	dihomomethionine N-hydroxylase-like [Brassica oleracea var. oleracea]
		Bo4g039400	0.00±0.00	0.12±0.03	0.31±0.11	0.15±0.09	——	-1.01623	4.42947	0.361755	K12153|6e-70|ath:AT5G05260|CYP79A2	hexahomomethionine N-hydroxylase-like [Brassica oleracea var. oleracea]
		Bo4g191130	0.06±0.03	0.30±0.15	0.02±0.02	0.02±0.02	2.46652	-0.141762	-1.61492	-4.22321	K12153|8e-153|ath:AT5G05260|CYP79A2	dihomomethionine N-hydroxylase-like [Brassica oleracea var. oleracea]
		Bo6g056020	0.00±0.00	0.00±0.00	0.00±0.00	0.17±0.09	——	4.18017	——	4.09872	K12153|2e-25|ath:AT5G05260|CYP79A2	BnaCnng66040D [Brassica napus]
	CYP79B2	Bo1g002970	7.83±2.94	36.34±6.24	0.07±0.07	1.51±0.04	2.20307	4.41283	-6.7815	-4.57175	K11812|0.0|ath:AT4G39950|CYP79B2	cytochrome P450 79B1 [Brassica oleracea var. oleracea]
		Bo3g152800	0.23±0.11	0.14±0.07	0.21±0.08	0.08±0.06	-0.726121	-1.27927	-0.15549	-0.708634	K11812|0.0|ath:AT4G39950|CYP79B2	cytochrome P450 79B1-like [Brassica oleracea var. oleracea]
		Bo7g118840	8.16±1.98	17.58±5.60	0.29±0.19	0.29±0.11	1.0911	0.0281628	-4.84053	-5.90347	K11812|0.0|ath:AT4G39950|CYP79B2	cytochrome P450 79B1 [Brassica oleracea var. oleracea]
	CYP79B3	Bo4g149550	0.37±0.13	0.07±0.04	0.05±0.05	0.02±0.02	-2.27044	-1.72672	-2.76692	-2.22321	K11813|0.0|ath:AT2G22330|CYP79B3	tryptophan N-monooxygenase 2 [Brassica oleracea var. oleracea]
	CYP79F1	Bo5g021810	105.24±13.76	29.91±9.47	2.84±0.99	10.64±1.72	-1.79496	1.91604	-5.21368	-1.50267	K12154|0.0|ath:AT1G16410|CYP79F1	dihomomethionine N-hydroxylase-like [Brassica oleracea var. oleracea]
	CYP79F2	—	——	——	——	——	——	——	——	——	—	—
	CYP83A1	Bo4g130780	292.88±34.85	152.10±29.14	0.53±0.19	36.79±9.36	-0.929936	6.14227	-9.12223	-2.05002	K12156|0.0|ath:AT4G13770|CYP83A1	cytochrome P450 83A1 [Brassica oleracea var. oleracea]
		Bo4g191120	0.27±0.17	0.24±0.03	0.10±0.05	0.02±0.02	-0.170906	-2.46369	-1.51539	-3.80817	K12156|0.0|ath:AT4G13770|CYP83A1	cytochrome P450 83A1-like [Brassica oleracea var. oleracea]
	CYP83B1	Bo8g024390	95.33±30.47	173.54±46.03	58.94±11.56	18.09±2.24	0.852228	-1.68836	-0.698823	-3.23941	K11818|0.0|ath:AT4G31500|CYP83B1	cytochrome P450 83B1 [Brassica oleracea var. oleracea]
	SUR1	Bo7g003330	60.09±6.72	51.29±5.82	22.66±2.60	152.78±18.6	-0.22893	2.76973	-1.41362	1.58504	K11819|0.0|ath:AT2G20610|SUR1	S-alkyl-thiohydroximate lyase SUR1 [Arabidopsis lyrata subsp. lyrata]
		Bo7g003350	0.00±0.00	0.00±0.00	0.31±0.31	0.40±0.40	——	0.450625	——	——	K11819|2e-66|ath:AT2G20610|SUR1	S-alkyl-thiohydroximate lyase SUR1-like [Brassica oleracea var. oleracea]
		Bo7g003370	0.00±0.00	0.00±0.00	0.00±0.00	0.27±0.15	——	——	——	——	K11819|7e-66|ath:AT2G20610|SUR2	S-alkyl-thiohydroximate lyase SUR1-like [Brassica oleracea var. oleracea]
		Bo7g113100	3.05±0.71	2.35±0.32	0.07±0.04	26.05±1.94	-0.356391	8.62752	-5.51109	3.47283	K11819|0.0|ath:AT2G20610|SUR1	S-alkyl-thiohydroximate lyase SUR1-like [Raphanus sativus]
	GGP1	Bo3g175530	35.32±5.80	169.66±43.17	48.09±19.55	12.58±1.75	2.26407	-1.89579	0.436884	-3.72298	K22314|3e-170|ath:AT4G30530|GGP1	gamma-glutamyl peptidase 1-like [Raphanus sativus]
	UTG74B1	Bo5g041080	44.00±5.45	39.37±6.90	9.22±1.88	22.34±1.87	-0.162667	1.29304	-2.25732	-0.801612	K11820|0.0|ath:AT1G24100|UGT74B1	UDP-glycosyltransferase 74B1 [Brassica oleracea var. oleracea]
	SOT16	Bo2g080910	77.21±15.98	377.50±97.63	153.53±45.10	91.19±21.11	2.27287	-0.727018	0.978268	-2.02162	K11821|0.0|ath:AT1G74100|SOT16	cytosolic sulfotransferase 16 [Brassica napus]
		Bo6g087240	0.79±0.43	3.74±1.49	1.57±0.42	0.52±0.26	2.24374	-1.53736	0.970945	-2.81015	K11821|2e-59|ath:AT1G74100|SOT16	cytosolic sulfotransferase 18-like [Brassica napus]
		Bo6g091450	0.46±0.24	2.82±1.52	1.95±0.62	1.08±0.29	2.6161	-0.807492	2.0669	-1.35669	K11821|8e-111|ath:AT1G74100|SOT16	cytosolic sulfotransferase 18-like [Brassica napus]
		Bo6g118380	40.99±15.03	209.47±63.31	17.24±4.29	5.27±0.70	2.34238	-1.68565	-1.25718	-5.28521	K11821|0.0|ath:AT1G74100|SOT16	cytosolic sulfotransferase 16-like [Brassica oleracea var. oleracea]
	SOT17	Bo4g190100	0.04±0.04	0.00±0.00	0.00±0.00	0.00±0.00	——	——	——	——	K22321|4e-64|ath:AT1G18590|SOT17	cytosolic sulfotransferase 18-like [Brassica oleracea var. oleracea]
		Bo5g025610	10.26±2.22	15.60±2.12	2.06±0.42	4.98±1.36	0.598974	1.29766	-2.32986	-1.63118	K22321|0.0|ath:AT1G18590|SOT17	cytosolic sulfotransferase 17 [Brassica oleracea var. oleracea]
		Bo9g028880	0.00±0.00	0.61±0.22	0.25±0.14	0.00±0.00	5.05149	-3.94912	3.7774	-5.22321	K22321|6e-131|ath:AT1G18590|SOT17	BnaCnng14860D [Brassica napus]
		Bo9g043480	0.00±0.00	0.00±0.00	1.76±0.44	1.86±0.31	——	0.101094	6.87693	6.92654	K22321|4e-174|ath:AT1G18590|SOT17	cytosolic sulfotransferase 18-like [Brassica oleracea var. oleracea]
	SOT18	Bo4g120620	30.27±2.11	53.32±7.52	13.99±7.17	6.17±1.58	0.815245	-1.1573	-1.12347	-3.09602	K22321|0.0|ath:AT1G74090|SOT18	cytosolic sulfotransferase 18-like isoform X1 [Brassica oleracea var. oleracea]
		Bo6g087270	0.00±0.00	0.00±0.00	0.16±0.16	0.58±0.58	——	1.85824	——	3.77679	K22321|2e-77|ath:AT1G74090|SOT18	cytosolic sulfotransferase 18-like [Brassica rapa]
		Bo6g091430	0.00±0.00	0.04±0.04	0.00±0.00	0.00±0.00	——	——	——	——	K22321|4e-159|ath:AT1G74090|SOT18	cytosolic sulfotransferase 18-like [Raphanus sativus]
		Bo6g118360	42.81±5.95	19.37±2.93	2.28±0.55	14.63±3.03	-1.12471	2.70356	-4.23473	-0.406454	K22321|0.0|ath:AT1G74090|SOT18	cytosolic sulfotransferase 18 [Brassica rapa]
		Bo6g118370	20.97±1.54	20.93±3.35	20.68±2.81	4.13±0.24	-0.00492697	-2.30323	-0.0257095	-2.32401	K22321|0.0|ath:AT1G74090|SOT18	cytosolic sulfotransferase 18 [Brassica oleracea var. oleracea]
		Bo9g043490	0.00±0.00	0.03±0.03	0.19±0.16	0.77±0.4	——	2.00508	3.7774	4.73099	K22321|0.0|ath:AT1G74090|SOT18	cytosolic sulfotransferase 18-like [Brassica oleracea var. oleracea]
		Bo9g050970	1.11±0.59	0.17±0.12	12.50±1.06	9.61±3.21	-2.79651	-0.35886	3.47254	5.91019	K22321|0.0|ath:AT1G74090|SOT18	ST5b [Brassica oleracea var. italica]
		Bo9g051000	0.09±0.09	0.02±0.02	0.02±0.02	9.91±2.01	-1.94851	8.80661	-2.02996	8.72516	K22321|0.0|ath:AT1G74090|SOT18	cytosolic sulfotransferase 18-like [Brassica oleracea var. oleracea]
Sidechain modification	FMOGS-OX1	Bo9g037180	93.13±12.47	41.26±8.87	0.56±0.16	5.37±1.77	-1.15723	3.28192	-7.3892	-2.95005	K22324|0.0|ath:AT1G65860|FMOGS-OX1	flavin-containing monooxygenase FMO GS-OX2 [Brassica oleracea var. oleracea]
	FMOGS-OX5	Bo8g062610	6.11±1.42	1.37±0.27	13.85±0.24	25.76±0.91	-2.14802	0.911572	1.17329	4.23289	K22324|0.0|ath:AT1G12140|FMOGS-OX5	flavin-containing monooxygenase FMO GS-OX5 [Brassica oleracea var. oleracea]
		Bo8g108390	24.57±1.41	21.98±0.27	18.88±3.36	3.67±0.72	-0.153377	-2.34669	-0.381876	-2.57519	K22324|0.0|ath:AT1G12140|FMOGS-OX5	flavin-containing monooxygenase FMO GS-OX5-like [Brassica oleracea var. oleracea]
	AOP2	Bo2g102190	0.68±0.11	1.11±0.27	0.03±0.03	0.09±0.09	-6.9126	0.125365	0.022101	7.06007	—	probable 2-oxoglutarate-dependent dioxygenase AOP1 isoform X2 [Brassica napus]
		Bo9g006220	21.49±9.54	16.91±5.12	50.70±14.62	30.21±6.63	1.21949	-0.332763	0.836028	-0.716224	—	probable 2-oxoglutarate-dependent dioxygenase AOP1 isoform X2 [Brassica napus]
		Bo9g006240	6.39±2.90	4.84±2.17	7.51±1.62	9.6±3.78	-0.265807	0.365835	0.358604	0.990245	—	2-oxoglutarate-dependent dioxygenase AOP2-like [Brassica oleracea var. oleracea]
	AOP3	—	——	——	——	——	——	——	——	——	—	—
	GS-OH	—	——	——	——	——	——	——	——	——	—	—
	CYP81F2	Bo2g032590	1.03±0.81	0.68±0.59	0.26±0.11	0.00±0.00	-0.59237	-4.8422	-1.97338	-6.22321	K00517|6e-137|ath:AT5G57220|CYP81F2	cytochrome P450 81F1-like [Brassica oleracea var. oleracea]
		Bo6g095040	0.00±0.00	1.33±0.26	0.03±0.03	0.03±0.03	6.26094	-0.141762	——	-5.43266	K00517|0.0|ath:AT5G57220|CYP81F2	cytochrome P450 81F1-like [Brassica oleracea var. oleracea]
		Bo9g131960	1.82±0.68	5.71±4.00	0.02±0.02	0.1±0.06	1.63645	2.4432	-6.61492	-5.80817	K00517|0.0|ath:AT5G57220|CYP81F2	cytochrome P450 81F1 [Brassica oleracea var. oleracea]
	CYP81F3	Bo01007s030	0.07±0.07	0.00±0.00	0.00±0.00	0.00±0.00	——	——	——	——	K00517|0.0|ath:AT4G37400|CYP81F3	cytochrome P450 81F1-like [Brassica oleracea var. oleracea]
		Bo1g003680	2.01±0.93	0.67±0.15	0.07±0.05	9.32±1.01	-1.61148	7.06769	-4.86285	3.81632	K00517|0.0|ath:AT4G37400|CYP81F3	cytochrome P450 81F1-like [Brassica oleracea var. oleracea]
		Bo1g003710	0.02±0.02	0.54±0.09	0.23±0.07	3.67±2.70	4.75193	3.97371	3.555	2.77679	K00517|0.0|ath:AT4G37400|CYP81F3	cytochrome P450 81F1-like [Brassica oleracea var. oleracea]
		Bo1g004740	1.86±0.98	4.85±1.14	2.37±0.19	3.56±0.96	1.39211	0.597586	0.365342	-0.429182	K00517|0.0|ath:AT4G37400|CYP81F3	cytochrome P450 81F3 [Raphanus sativus]
		Bo3g019420	0.00±0.00	0.00±0.00	0.32±0.16	0.57±0.2	——	0.858238	4.97004	5.77679	K00517|0.0|ath:AT4G37400|CYP81F3	cytochrome P450 81F1-like [Brassica oleracea var. oleracea]
		Bo3g153480	0.50±0.25	0.31±0.13	0.30±0.03	2.94±0.85	-0.685479	3.32639	-0.766925	3.24494	K00517|0.0|ath:AT4G37400|CYP81F3	cytochrome P450 81F1-like [Brassica oleracea var. oleracea]
	CYP81F4	Bo01007s020	0.00±0.00	1.04±1.04	0.00±0.00	0.00±0.00	6.68637	——	——	-6.85809	K00517|0.0|ath:AT4G37410|CYP81F4	cytochrome P450 81F1-like [Brassica oleracea var. oleracea]
		Bo14869s010	0.00±0.00	0.47±0.47	0.00±0.00	0.00±0.00	——	——	——	——	K00517|3e-64|ath:AT4G37410|CYP81F4	cytochrome P450 81F1-like [Brassica oleracea var. oleracea]
		Bo1g004730	0.14±0.05	0.61±0.33	1.23±0.41	3.88±0.77	2.10211	1.67537	3.13997	2.71323	K00517|3e-64|ath:AT4G37410|CYP81F4	cytochrome P450 81F1-like [Brassica oleracea var. oleracea]
		Bo3g153450	0.07±0.07	0.50±0.31	0.02±0.02	0.00±0.00	2.91013	——	-1.61492	-5.66681	K00517|0.0|ath:AT4G37410|CYP81F4	cytochrome P450 81F1-like [Brassica oleracea var. oleracea]
		Bo6g095050	0.34±0.13	3.74±1.24	0.07±0.07	0.00±0.00	3.43	——	-2.35189	-6.92365	K00517|5e-112|ath:AT4G37410|CYP81F4	cytochrome P450 81F1-like [Brassica oleracea var. oleracea]
	IGMT1	Bo5g032040	16.03±5.34	22.14±3.93	1.38±0.30	1.77±0.43	0.480647	0.391962	-3.55128	-3.63997	K22703|0.0|ath:AT1G21100|IGMT1	caffeic acid 3-O-methyltransferase-like isoform X2 [Brassica oleracea var. oleracea]
		Bo5g033040	0.00±0.00	0.30±0.16	0.00±0.00	0.00±0.00	3.37341	——	——	-3.54514	K22703|0.0|ath:AT1G21100|IGMT1	caffeic acid 3-O-methyltransferase-like isoform X1 [Brassica oleracea var. oleracea]
		Bo6g083290	0.08±0.05	0.00±0.00	0.16±0.09	0.48±0.17	——	1.5952	0.970041	5.09872	K22703|1e-59|ath:AT1G21100|IGMT1	indole glucosinolate O-methyltransferase 1-like [Camelina sativa]
		Bo7g059680	0.20±0.10	0.15±0.15	4.73±1.89	0.00±0.00	-0.43394	-8.57639	4.59731	-3.54514	K22703|0.0|ath:AT1G21100|IGMT1	indole glucosinolate O-methyltransferase 2-like [Brassica rapa]
	IGMT2	Bo8g070650	6.33±1.80	6.57±1.37	16.56±7.19	0.24±0.09	0.066569	-6.04885	1.39421	-4.7212	K22703|0.0|ath:AT1G21120|IGMT2	quercetin 3-O-methyltransferase 1-like [Brassica oleracea var. oleracea]
Degradation	TGG1	Bo2g155820	0.12±0.07	0.35±0.35	0.00±0.00	44.91±15.99	1.63645	11.2061	——	6.95477	K01237|1e-80|ath:AT5G26000|TGG1	RecName: Full=Myrosinase MB3; AltName: Full=Sinigrinase; AltName: Full=Thioglucosidase; Flags: Precursor
		Bo2g155840	4.58±1.09	2.55±1.22	0.30±0.16	248.71±92.32	-1.09962	9.0035	-3.66104	6.44208	K01237|0.0|ath:AT5G26000|TGG1	myrosinase [Brassica oleracea var. oleracea]
		Bo2g155870	1.98±1.26	2.80±0.66	0.14±0.10	206.96±73.14	0.504797	10.4576	-3.83327	6.11951	K01237|0.0|ath:AT5G26000|TGG1	myrosinase [Brassica oleracea var. oleracea]
		Bo6g095790	0.33±0.17	0.50±0.09	0.08±0.08	24.76±11.80	0.106848	9.5663	-3.06206	6.3974	K01237|5E-116|ath:AT5G26000|TGG1	BnaA07g24400D [Brassica napus]
		Bo8g039420	0.02±0.02	0.00±0.00	0.00±0.00	10.39±3.97	——	10.2048	——	10.1233	K01237|0.0|ath:AT5G26000|TGG1	myrosinase MA1 [Brassica oleracea var. oleracea]
		Bo8g063740	1.01±0.54	0.22±0.11	0.18±0.10	115.20±48.45	-2.1873	9.35964	-2.53178	9.01516	K01237|0.0|ath:AT5G26000|TGG1	myrosinase-like [Brassica oleracea var. oleracea]
	PEN2	Bo4g023800	5.15±1.33	26.84±8.94	0.39±0.13	0.74±0.34	2.37608	0.920522	-3.70072	-5.15627	K01188|0.0|ath:AT2G44490|PEN2	beta-glucosidase 26, peroxisomal [Brassica rapa]
	PYK10	Bo1g144650	0.26±0.20	0.10±0.07	0.06±0.06	0.00±0.00	-1.43394	——	-2.25235	-3.54514	K01188|0.0|ath:AT3G21370|PYK10	beta-glucosidase 23-like [Brassica rapa]
		Bo3g062130	0.04±0.04	0.04±0.04	0.00±0.00	0.08±0.08	0.0514863	3.18017	——	1.09872	K01188|0.0|ath:AT3G21370|PYK10	beta-glucosidase 23 [Brassica rapa]
		Bo5g139400	0.00±0.00	0.00±0.00	0.03±0.03	0.00±0.00	——	——	——	——	K01188|0.0|ath:AT3G21370|PYK10	beta-glucosidase 23-like [Brassica rapa]
		Bo5g139410	0.00±0.00	0.00±0.00	0.03±0.03	0.00±0.00	——	——	——	——	K01188|0.0|ath:AT3G21370|PYK10	hypothetical protein EUTSA_v10020507mg [Eutrema salsugineum]
	BGLU18	Bo6g028090	6.51±2.65	0.39±0.11	0.13±0.07	0.71±0.11	-4.08602	2.47715	-5.68204	0.881129	K15748|0.0|ath:AT1G52400|BGLU18	beta-D-glucopyranosyl abscisate beta-glucosidase-like [Brassica oleracea var. oleracea]
		Bo6g039700	270.03±204.00	27.21±5.22	1646.08±362.85	5.60±1.56	-3.31688	-8.18768	2.59416	-2.27663	K15748|0.0|ath:AT1G52400|BGLU18	beta-D-glucopyranosyl abscisate beta-glucosidase-like [Brassica oleracea var. oleracea]
	BGLU19	Bo1g107110	0.00±0.00	0.00±0.00	0.00±0.00	2.08±0.82	——	7.6987	——	7.61726	K01188|0.0|ath:AT3G21370|BGLU19	beta-glucosidase 19 [Brassica oleracea var. oleracea]
	BGLU27	Bo4g021730	0.31±0.26	0.6±0.37	0.00±0.00	0.00±0.00	0.91822	——	-5.11742	-6.1774	K01188|0.0|ath:AT3G60120|BGLU27	beta-glucosidase 27-like isoform X3 [Brassica napus]
		Bo4g106290	0.61±0.36	0.29±0.11	0.00±0.00	0.00±0.00	-1.04805	——	-4.93685	-4.03056	K01188|0.0|ath:AT3G60120|BGLU27	beta-glucosidase 27-like [Brassica oleracea var. oleracea]
		Bo4g195020	11.09±2.84	3.94±1.21	1.82±0.23	0.96±0.20	-1.13824	-0.915356	-1.80063	-1.57775	K01188|0.0|ath:AT3G60120|BGLU27	beta-glucosidase 27-like [Tarenaya hassleriana]
		Bo8g094880	3.00±1.35	13.31±7.81	109.21±30.86	7.82±1.95	2.07942	-3.79247	5.18406	-0.687836	K01188|0.0|ath:AT3G60120|BGLU27	beta-glucosidase 27-like [Brassica oleracea var. oleracea]
	BGLU28	Bo4g194990	0.00±0.00	0.00±0.00	0.03±0.03	0.00±0.00	——	——	——	——	K01188|0.0|ath:AT2G44460|BGLU28	beta-glucosidase 28-like [Brassica oleracea var. oleracea]
	BGLU29	Bo4g022760	0.07±0.03	0.22±0.18	0.01±0.01	42.70±5.63	1.97749	11.6506	-2.35189	7.3212	K01188|0.0|ath:AT2G44470|BGLU29	beta-glucosidase 29-like [Brassica oleracea var. oleracea]
	BGLU30	Bo4g106230	0.05±0.03	0.74±0.28	2.19±0.38	0.30±0.20	3.89279	-2.86423	5.42947	-1.32754	K01188|0.0|ath:AT3G60140|BGLU30	beta-glucosidase 30-like [Brassica oleracea var. oleracea]
		Bo8g094910	0.00±0.00	0.00±0.00	0.37±0.22	0.00±0.00	——	-5.60119	5.42947	——	K01188|0.0|ath:AT3G60140|BGLU30	beta-glucosidase 30 [Brassica oleracea var. oleracea]
	BGLU32	Bo4g195000	0.00±0.00	0.49±0.27	0.00±0.00	0.00±0.00	5.69534	——	——	-5.86706	K01188|0.0|ath:AT5G24550|BGLU33	beta-glucosidase 32-like [Brassica oleracea var. oleracea]
	BGLU33	Bo4g045480	10.01±0.84	2.82±0.30	1.68±1.05	0.00±0.00	-1.84598	-8.19704	-2.62033	-8.9714	K01188|0.0|ath:AT2G32860|BGLU33	beta-glucosidase 33-like [Brassica oleracea var. oleracea]
		Bo4g179480	17.73±2.61	2.71±0.53	1.17±0.56	0.01±0.01	-2.70274	-6.33159	-3.93421	-7.56306	K01188|0.0|ath:AT2G32860|BGLU33	beta-glucosidase 33 [Brassica oleracea var. oleracea]
Note: log2Ratio(B/A) reflects the multiple of difference, greater than 0 means that the gene expression level of the treatment group is up-regulated, and less than 0 means that it is down-regulated. A represents the control group, B represents the treatment group. The FPKM are reported as means ± standard error (SE) for all results.
