# Supplementary material for: Comparative transcriptomic analyses of glucosinolate metabolic genes during the formation of Chinese kale seeds
Source: BMC Plant Biol. 2021 Aug 21;21:394. doi: 10.1186/s12870-021-03168-2 (PMC8380351; doi:10.1186/s12870-021-03168-2)
Supplement: Supplementary file 5 — Additional file 5: Supplemental Table 3. GS transporter related genes in Chinese kale. The value of log2 (B/A) reflects the comparison of gene expression level in B compared with the A, greater than 0 means that the gene expression level of the treatment group is up-regulated, and less than 0 means that it is down-regulated. A represents the control group, B represents the treatment group. When log2(B/A) > 2, it means significantly regulated. [file 12870_2021_3168_MOESM5_ESM.xlsx]

## Sheet: Supplemental Table 4
Supplemental Table 3. Transporter genes related to glucosinolates in Chinese kale.
Gene ID	Gene name	PC FPKM	PD FPKM	SC FPKM	SD FPKM	log2Ratio（B/A）				KEGG annotation	Nr annotation
						PD/PC	SD/SC	SC/PC	SD/PD
GTR1	Bo1g076800	5.70±0.18	1.95±0.28	2.18±0.40	1.83±0.37	-1.64294	-0.270086	-1.37925	-0.00639612	—	XP_013603457.1|0.0e+00|PREDICTED: protein NRT1/ PTR FAMILY 2.10-like [Brassica oleracea var. oleracea]
	Bo3g137030	19.98±4.56	123.52±32	48.8±3.75	10.28±0.60	2.61355	-2.2353	1.2824	-3.56645	—	XP_018488795.1|0.0e+00|PREDICTED: protein NRT1/ PTR FAMILY 2.10-like [Raphanus sativus]
GTR2	Bo9g015100	0.37±0.30	1.03±0.11	0.00±0.00	0.13±0.11	1.4438	4.02816	-5.61492	-3.03056	—	XP_013661178.1|0.0e+00|PREDICTED: protein NRT1/ PTR FAMILY 2.11-like [Brassica napus]
GTR3	Bo5g025960	2.88±0.61	7.38±1.68	0.05±0.05	0.59±0.08	1.35815	3.5952	-5.86285	-3.62579	—	XP_013584426.1|0.0e+00|PREDICTED: protein NRT1/ PTR FAMILY 2.9-like [Brassica oleracea var. oleracea]
	Bo8g068180	5.82±0.23	4.28±0.30	27.20±1.54	39.91±1.93	-0.444576	0.564341	2.2184	3.22731	—	XP_013605255.1|0.0e+00|PREDICTED: protein NRT1/ PTR FAMILY 2.9-like [Brassica oleracea var. oleracea]
Note: log2Ratio(B/A) reflects the multiple of difference, greater than 0 means that the gene expression level of the treatment group is up-regulated, and less than 0 means that it is down-regulated. A represents the control group, B represents the treatment group. The FPKM are reported as means ± standard error (SE) for all results.
