# Supplementary material for: Comparative transcriptomic analyses of glucosinolate metabolic genes during the formation of Chinese kale seeds
Source: BMC Plant Biol. 2021 Aug 21;21:394. doi: 10.1186/s12870-021-03168-2 (PMC8380351; doi:10.1186/s12870-021-03168-2)
Supplement: Supplementary file 6 — Additional file 6: Supplemental Table 4. MYB transcriptional factors related genes to GS biosynthesis in Chinese kale. The value of log2 (B/A) reflects the comparison of gene expression level in B compared with the A, greater than 0 means that the gene expression level of the treatment group is up-regulated, and less than 0 means that it is down-regulated. A represents the control group, B represents the treatment group. When log2(B/A) > 2, it means significantly regulated. [file 12870_2021_3168_MOESM6_ESM.xlsx]

## Sheet: Supplemental Table 3
Supplemental Table 4. Transcriptional factors related to GS biosynthesis in Chinese kale.
Gene name	Gene ID	PC FPKM	PD FPKM	SC FPKM	SD FPKM	log2Ratio（B/A）				Kegg Orthology	Nr
						PD/PC	SD/SC	SC/PC	SD/PD
MYB28	Bo2g161590	48.93±14.38	21.11±9.09	0.30±0.21	0.00±0.00	-1.17387	-4.46369	-7.37425	-10.6641	K09422|0.0|ath:AT5G61420|MYB28	transcription factor MYB28-like [Brassica oleracea var. oleracea]
	Bo4g178040	0.00±0.00	0.00±0.00	0.66±0.33	3.66±0.47	——	2.4965	5.92424	8.36925	K09422|2e-40|ath:AT5G61420|MYB28	transcription factor MYB28-like [Brassica oleracea var. oleracea]
	Bo7g098590	25.32±4.56	11.5±5.16	0.00±0.00	0.11±0.11	-1.10202	——	-10.7647	-6.80441	K09422|0.0|ath:AT5G61420|MYB28	transcription factor MYB28-like [Brassica oleracea var. oleracea]
	Bo9g014610	270.34±58.91	211.31±38.76	0.92±0.35	7.57±1.73	-0.32759	3.06281	-8.19612	-4.80572	K09422|0.0|ath:AT5G61420|MYB28	transcription factor MYB28-like [Brassica oleracea var. oleracea]
MYB29	Bo3g004500	0.13±0.13	0.00±0.00	0.10±0.05	0.09±0.09	——	-0.141762	-0.444996	——	K09422|2e-156|ath: AT5G07690|MYB29	transcription factor MYB29-like [Brassica oleracea var. oleracea]
	Bo9g175680	0.00±0.00	0.26±0.14	0.00±0.00	0.00±0.00	4.05149	——	——	-4.22321	K09422|0.0|ath: AT5G07690|MYB29	transcription factor MYB29 [Brassica oleracea var. oleracea]
MYB76	Bo9g164230	3.83±1.44	0.07±0.07	0.00±0.00	2.19±0.56	-5.65342	7.07217	-7.85256	4.87303	K09422|7e-68|ath: AT5G07700|MYB76	myb-related protein Hv1 [Brassica oleracea var. oleracea]
MYB34	Bo1g157620	22.70±9.29	4.65±2.94	8.92±1.17	0.11±0.11	-2.24452	-6.29658	-1.36097	-5.41303	K09422|1e-69|ath:AT5G60890|MYB34	transcription factor MYB34-like [Brassica oleracea var. oleracea]
	Bo2g012520	5.71±1.94	1.82±0.52	4.70±1.88	0.73±0.44	-1.74632	-2.57127	-0.466434	-1.29138	K09422|2e-65|ath:AT5G60890|MYB34	transcription factor MYB34-like [Brassica oleracea var. oleracea]
	Bo2g081100	0.00±0.00	0.35±0.18	0.00±0.00	0.00±0.00	3.85884	——	——	-4.03056	K09422|2e-56|ath:AT5G60890|MYB34	transcription factor MYB34-like [Brassica oleracea var. oleracea]
	Bo2g161170	11.87±1.84	6.63±0.78	6.23±0.30	1.74±0.46	-0.826768	-1.81472	-0.941962	-1.92992	K09422|9e-147|ath:AT5G60890|MYB34	transcription factor MYB34-like [Brassica oleracea var. oleracea]
	Bo2g161180	0.00±0.00	1.31±0.73	0.31±0.17	0.35±0.21	6.00568	0.180166	3.97004	-1.85548	K09422|3e-147|ath:AT5G60890|MYB34	transcription factor MYB34-like [Brassica oleracea var. oleracea]
	Bo5g025730	2.66±1.08	0.60±0.25	1.50±0.49	0.00±0.00	-2.15496	-6.22923	-0.849387	-4.92365	K09422|9e-57|ath:AT5G60890|MYB34	transcription factor MYB34-like [Brassica oleracea var. oleracea]
	Bo6g087000	1.06±0.17	1.27±0.22	0.00±0.00	0.03±0.03	0.279755	——	-6.15924	-5.58076	K09422|5e-18|ath:AT5G60890|MYB34	transcription factor MYB34-like [Raphanus sativus]
	Bo7g098110	1.70±1.15	63.41±38.03	0.27±0.12	0.00±0.00	5.17912	-4.14176	-2.67382	-11.9947	K09422|6e-1161|ath:AT5G60890|MYB34	transcription factor MYB34-like [Brassica oleracea var. oleracea]
	Bo8g068030	4.06±1.99	0.09±0.09	0.21±0.21	0.44±0.29	-5.56322	1.12127	-4.32274	2.36175	K09422|2e-56|ath:AT5G60890|MYB34	transcription factor MYB34-like [Brassica oleracea var. oleracea]
	Bo8g104210	23.38±5.99	6.60±2.46	2.12±0.65	0.47±0.29	-1.83147	-2.18616	-3.21592	-3.57061	K09422|4e-57|ath:AT5G60890|MYB34	transcription factor MYB34-like isoform X2 [Brassica oleracea var. oleracea]
	Bo9g014380	0.00±0.00	0.12±0.12	0.22±0.13	0.26±0.22	——	0.273275	3.555	1.19183	K09422|1e-147|ath:AT5G60890|MYB34	transcription factor MYB34-like [Brassica oleracea var. oleracea]
MYB51	Bo5g025570	1.17±0.58	12.84±2.39	0.23±0.09	0.37±0.19	3.47028	0.751323	-2.39253	-5.11148	K09422|2e-147|ath:AT1G18570|MYB51	transcription factor MYB51 isoform X1 [Brassica oleracea var. oleracea]
	Bo7g107420	0.06±0.03	1.21±0.54	0.90±0.36	0.00±0.00	4.29941	-6.04865	3.87693	-6.47114	K09422|3e-64|ath:AT1G18570|MYB51	transcription factor MYB51-like [Brassica oleracea var. oleracea]
	Bo8g067910	23.55±5.64	13.24±1.83	1.49±0.23	0.9±0.08	-0.823313	-0.696351	-3.98316	-3.8562	K09422|1e-161|ath:AT1G18570|MYB51	transcription factor MYB51-like [Brassica oleracea var. oleracea]
MYB122	Bo2g080900	0.21±0.11	1.86±1.50	0.00±0.00	0.00±0.00	3.12677	——	-3.83731	-7.10585	K09422|3e-151|ath:AT1G74080|MYB122	transcription factor MYB122 isoform X1 [Brassica oleracea var. oleracea]
	Bo6g087030	10.56±2.59	8.40±2.61	54.48±6.04	3.74±0.16	-0.300189	-3.83433	2.35533	-1.17881	K09422|1e-60|ath:AT1G74080|MYB122	transcription factor MYB122-like isoform X2 [Brassica oleracea var. oleracea]
	Bo6g118350	0.45±0.14	2.97±1.09	1.03±0.35	0.79±0.40	2.69534	-0.351216	1.17949	-1.86706	K09422|4e-153|ath:AT1G74080|MYB122	transcription factor MYB122-like [Brassica oleracea var. oleracea]
Note: log2Ratio(B/A) reflects the multiple of difference, greater than 0 means that the gene expression level of the treatment group is up-regulated, and less than 0 means that it is down-regulated. A represents the control group, B represents the treatment group. The FPKM are reported as means ± standard error (SE) for all results.
